# Supplementary material for: Asmodochelys parhami, a new fossil marine turtle from the Campanian Demopolis Chalk and the stratigraphic congruence of competing marine turtle phylogenies
Source: R Soc Open Sci. 2019 Dec 18;6(12):191950. doi: 10.1098/rsos.191950 (PMC6936288; doi:10.1098/rsos.191950)
Supplement: Character-taxon matrix in NEXUS file format [file rsos191950supp2.nex]

#NEXUS
BEGIN DATA;
	DIMENSIONS NTAX=88 NCHAR=347;
	FORMAT DATATYPE = STANDARD GAP = - MISSING = ? SYMBOLS = " 0 1 2 3 4";
	MATRIX
	Rhinochelys_pulchriceps 0010000011100210000110-0100--00000000011000011100000000001-0111010100001020(1 2)10201000011-121001010011001111200?0000020100000000010202000002200210-121000011000011001-1??????00110(0 1)1?000000??????????????????????????????????????????????????????????????????????????????????????????????????????????????????????????????????????????????????????????????????
	Santanachelys_gaffneyi 0010000?11100?10?00110-?100--000000000??00001110?00000000?-011101010?001021?1020?0?0011-121000000011001101200100?0???10?????0????2???0000???????-1200?0011??????????1??????00???0????????00000?0??0-0001010001?00-20-0100--??01-0000?01100-0110111211?0011--0?00?0???????????????11???????????0?????0?1?1????111021?????0??--0???1?1??2?0---?010110120?1???
	Bouliachelys_suteri 0011000?010001?0000110-0100--000?00?0?1?0?0011100000000001-0111010100001020010201010011-12100011001100111120010000020100010000010202100002210210-121000111000011101-1??????0011011100?001??????????????????????????????????????????????????????????????????????????????????????????????????????????????????????????????????????????????????????????????????
	Notochelone_costata ????000?111002??0?0110-0?00--00?000???1?0000111000?0000001-?1110100010010???102000?0?11-121000000011001111200???1???0??0000010010200000?02210210-121000011000011001-1??????0011??????????????????????????????????????????????????????????????????????????????????????????????????????????????????0?????????????????????????????????????????????????????????
	Ocepechelon_bouyai 0000?01011101?0?00011???100--000000001?10000111100000?0000-011101000?00?02021020?0?00101121020-100110010-1200000?0120100???????002??00000221?1??-1210?0111?000????1-1??????????????????????????????????????????????????????????????????????????????????????????????????????????????????????????????????????????????????????????????????????????????????????
	Desmatochelys_lowi 001000101110011(0 1)001111?0100--00000000010000011101000000001-011101010?001020110201000011-121010110011001??12001000???0???0?001?00021200000221021?-121000111000011101-1??????0001?0???????100000-0100-01010100??001120-010???01?1-?100001110-0110111211101-1--0-0000???????????????1011011120??0010000201??????1110211111-0?1--0011101112001101011111120?1?1?
	Desmatochelys_padillai 0010??1?11100?10011?????100--000000000?100001110??000?000??01110???0?0010201102??0?001??12100001002?001111200100?01201000???????02?2?0000???????-1210?0011?00011101-1??????00???0???0?00?00000-0100-00010100??00??2??0?0???01?1-???0001??????????????????????????????????????????10110111200000100002?10?????11102111???????????????112001101??11?1120?1???
	Protostega_gigas 1--0??0011000??0?00?????100--000000?0???00001110?001000001-011100000???102?21?21?0?0?1??1?102?-102-1011??1?0?100?0?0?1000???????02???000????????-1200?0011?000??????1??????000100??00?0001-010-0100-0001010001000-30-00000-1-11----0--1110-0110111312101-1--0-021----------------111?011120????100002010111101110211111-001--00111011120011011111111200101?
	Archelon_ischyros 1--0??0011000?00?001????100--00000?0001000011110?001000001-011100000????021210???0?0?101121020-102-?011??1200100?0?0?10?0???????02???000????????-??????????000??????1??????0001?0???????11-010-0100-00011-?001000-30-00000-1-11----0--1110-0110111312101-1--0-021----------------101?011?????????0??201?111101110211111-001--00111011120011011111111200101?
	Dermochelys_coriacea 1--1010011000001-00100-0000--00000000010010011101000100010-0101010000011021210100000011-121021-002--0000-1200000(0 1)00001030-01-0010202000000210111-1211?0111000011101-1------0001011--0-2011--0-?0110--00-1-?-1-00-------0---1--1-------111-?0011-----1101-1--0-021----------------111101112000110000120-0111101110211111-011--0011-01113010011010011120?1?10
	Araripemys_barretoi 1--1111011101110-20111001011100001100101100011101000000000-??11??000?1-01202100--000011-120112100---0-00-200-???00000101012001210201000000100010-121001100-00111001-1------100100000000010011140100-1001010001001020-01000-1-11-1101001110-000011111111011--01100011---000000101-100?1111000000101002??011110111?200011-1??????????11?000---1?0??100100000?
	Eosphargis_breineri 1--1??0?11000??1?00?????100--0000000?????0001110?0001?0011-010101010????02??10???000?1??120020-002-?1000-1200000?00?0111????????0????0110???????-1211?011?????????1-1????????????????????????????????????????????????????????????????????????????????????????????????????????????????????????????0?????????????????????????????????????????????????????????
	Lepidochelys_olivacea 1--1010111000101000110-01011000000000010000111100000002110-0101000211011021210201000011-121020-100201100-1201100(0 1)0000110000010010201001002210210-121010111000011001-1??????0111111100000100010-0110-000101000?000-2110100110111-1100?11110-0000111211101-1--0-020001---00(0 1)000000011110111200011100012011111101110201?11-001--001110111201000111101112001020
	Caretta_caretta 1--1010111000101000110-01011000000000010000111100000002110-110110021001102121020100(0 1)011-121020-101-11100-12011100000011-000011010202001002210211-121010111000011101-1??????0001111100100100010-0110-0001010000000-3110100100111-1100011110-0000111211101-1--0-020001---(0 1)0(0 1)000000011110111200011100012011111101110201111-011--001110111201000111101112001020
	Chelonia_mydas 1--1010?11100101000110-010111000000000100001111000000021120010100021000102121010100001(0 1)1121020-102-00000-1201100101001110001110102000010020-0111-121010111000011001-1??????0011110100000100010-0110-0(0 1)01010001000-3100100110111-1100001110-0000111211101-1--0-020001---10(0 1)000000011110111200011100(0 1)12011111101110211111-001--001110111201000111101112001?10
	Eretmochelys_imbricata 1--1010111100101000110-0101100000000001000011110000000211200101000211011021210201000011-121020-100211100-120110000010111000010010200001002210111-121010111000011001-1??????0000111100000100000-0110-0(0 1)01010001000-2110100110101-1100001110-0000111211101-1--0-020001---10(0 1)000000011110111200011100012011111101110211111-001--001110111201000111101112001020
	Lepidochelys_kempii 1--1010111100101000110-01011100000000010000111100001002112-0101000211011021210201000011-121020-100211000-1201100(0 1)0000110000011010202001002210110-121010111000011001-1??????0011101100000100000-0110-000100000?000-2110100110111-1100011110-0000111211101-1--0-020001---00(0 1)000000011110111200011100012011111101110201111-001--001110111201000111101112001020
	Natator_depressus 1--1010011100101000110-0101110000000001000011110000000211200101000211011020210101000011-121020-100211100-120110010000110000010010202001002210211-121010111000011001-1??????0010110100100100000-0110-0001010001000-2110100110101-1100001110-0000111211101-1--0-020001---10(0 1)000000011110111200011100012011111101110211111-001--0011101112010001?1101112001011
	Puppigerus_camperi 1--1010011100100000110-01011100000000010000111100000002110-010101021001102121021?000011-121020-100211100-120110010000110000001010202001001200110-121100111000011001-1??????0111101100?00100000-0100-0001010001000-2100100110111-1100001110-0000111211101-1--0-02000?????????000??1111011120001110001201??????1111211011-00??????????1120000010110?1120?1?11
	Argillochelys_cuneiceps 1--1000011100101000110-01011100000000010000111100000002111-01010002100010212102010000101121020-1002?1100-120110010100110000010010202001002210111-121100110000011001-1??????0011101100?001????????????????????????????????????????????????????????????????????????????????????????1111011120001110001?010???????????????????????????????????????????????????
	Allopleuron_hoffmanni 1--10000111001?1000110-00011?00000000010010011101000002110-010100021?001021110111001010112101011002?1100-1201???10000110000010000212001002210111-12100011100001100011??????0000???10000001-010-0100-0001010001000-31-0100211-01-1100001110-0100111211101-1--0-021----------------11110111200011100012010111101110211011-011--00111?11120000010110111200101?
	Eochelone_brabantica 1--1000011100100000110-01011100000000010000111100000000001-01010001100010212101000000101121020-100210000-120110000100112000011010200001001200011-12100011100001100101??????00011?11000001????????????????????????????????????????????????????????????????????????????????????????????????????????0?????????????????????????????????????????????????????????
	Asmodochelys_parhami ????????????????????????????????????????????????????????????????????????????????????????????????????????????????????????????????????????????????????????????????????????????????????????????10-0110-0001011101000-3???????10101-11000?1?????0?????????????????????????????????????????1?????????????????1?????????????1-???--??????????????????????????????
	Ctenochelys_stenoporus 1--1000?1110110000011??01011100000000010000111100000001110-010101111???1?2????2010000?011210101100110000-120110000(0 1)001100?001???020200100121?111-121100111000011001-1??????0011111100100100010-0110-0101011001000-3???????10101-11000?1110-0000111211101-1--0-020001-1??000?00?00111101112000?110001201?1????1110211011-001--001111110100--0101????????10??
	Ctenochelys_acris 1--1000?111011????0110?010111000000000100?0111101000001110-01010111110110212102010000?01121010?10011000101201100000001100?001???0202001001210111-121000111000011001-1??????0011111100000100010-0110-0101011001000-3??01?0110101-11000?1110-0000111??1101-1--0-020001-1??000?00?00111?01????????1000?201?1????1110211011-001--001111110100--01011011?20?10??
	Prionochelys_matutina 1--?????11101?????011???101?10??????????????111???????1?10-01010????????0212102010000?011210?0?10???000101201?000??101100?001???020200100121?111-121000111000011001-1???????????????????100010-0110-0101011001000-3???????10101-11000?1110-0000111211101-1--0-020001-1??000?00?00111?01?????????????201?1????1110211011-001--001111110100--0101?????20?1???
	Peritresius_martini ????????????????????????????????????????????????????????????????????????????????????????????????????????????????????????????????????????????????????????????????????????????????????????????10-0???-????????01000-????????????????????1110-0100111??1101-1--0-020001-1??000?00?00111?0??????????????????1?????????????1-011--0011111???????????????????????
	Peritresius_ornatus ????????????????????????????????????????????????????????????????????????????????????????????????????????????????????????????????????????????????????????????????????????????????????????????1110110-0101011001000-3???????10101-11000?1110-0000111211101-1--0-020001-1??000?00?00111?0??????????????201?1????111021?011-???--??????????????????????????????
	Toxochelys_latiremis 0111000?111011000001100?1010100001000110000011101000000010-01010001100100212102000000101121010010001000101201100?0(0 1)001000?001???0202001001100111-121000111000011001-1??????0011011100000100000-0110-0101010001000-3100100110101-1100001110-0000111211101-1--0-020001-1??000?00100111101112000?110001201011?001110201011-001--001111100100--01011010110?1000
	Toxochelys_sp. 0011000?1110111001011???101010000000011?00001110100000(0 1)011-01010001(0 1)00010212102000000101121010010001000111200100000001000?000?0?0202001000200111-121000111000011001-1??????1001(0 1)11100100100000-0110-0101010001000-20-0100110111-11000011(0 1)0-0000111211101-1--0-0200???1??0???1011011?10111200??0????1?0101??001110?00????00?--0???111??100---?0110101?0?1?00
	Ordosemys_sp._IVPP_V12092 0010000-111011?0010111?0?0101000?1?001?0?00011101000001000-010102000?00102021011101(0 1)010111?01101002?00?101201?00100201?00??0011002?0?1000???1???-1110-0011?000????1-1????????????????????????????????????????????????????????????????????????????????????????????????????????????????????????????0?????????????????????????????????????????????????????????
	Judithemys_sukhanovi ???1??0?11?01??0?101????101???0001?001000?00111??0?00?000??010102000?0??021210???0?001??121011010001000101200100?0100100????????0????1000010111?-1110-0111?000????1-1??????000100??????0?00000?0100-0001010001000-00-01001001?1-1100001000-1000111211?0001--00000001-1?0000000(0 1)00?111011120(0 1)0001(0 1)0102?10112101110200??1-0?1--00??1?100000---1?0??100?000?0?
	Annemys_levensis 00110000111011?00201110?101?10000200010(0 1)000011101000000000-010102000?0??02021010000001011100110?0001000??1101100001001000??01???020000010???????1?110-0?11?00011001-1011?0?000000?100000000000-0100-0001010101101000-0100100111-1010101000-100011110110001--000001000100000000100???????????????????0?00?????1110200?1010?1--?0?????00000---1?0????????????
	Annemys_latiens 0010??1?11101??00201110?10???0?0???0???????01?1??0???0??????????????????????101000?0010011?0?1??0???0??????0??0???????0?1????????2???00?0???????0(0 1)110-0?11?0001100???????????????????????00000-0100-0001010101?0(0 1)?00-0100100111-1(0 1)10101000-100011110110001--000001000100000000100???????????????????????????????????????0??--???????00000---1?0????????????
	Annemys_sp._IVPP_V18106 0110001?1110110002011??01010100002000101000?11101000000000-010102000000102021010100?0101110011000001000101101100?0?201000?10111?0210?00000101100-1110-0011100011001-1??????????????????????????????????????????????????????????????????????????????????????????????????????????????????????????????????????????????????????????????????????????????????????
	Xinjiangchelys_wusu 0110?01011101?00020?????101??0000100010?00001110?0000??????01?1?2?00????0211101000?001??11001101000100???1201100?0?201000???????0200?0000???????0(0 1)110-0111?00011001-1011???00???0?1????0000000-0?0??000101010110(0 1)?00-0100100111-1100101000-10001?110110001--00000000010000000010000???0?-------1?0??????????????????????????????????0?000---1?0??100000000?
	Xinjiangchelys_radiplicatoides 0110??1?111011?00?011????0???0?????0??????00111??00??0???????11?????????02111010?0?0?1011110?2??0???0-?1012?0?00001201000?001???0200000000201110-1110-0011000011001-1???????0?1?????????100000-0100-000????101?00-00-0100100111-1100???000-10001?110110001--000001000100000000100???????????????????0????????111?200?101????????????00000---1??????????????
	Podocnemis_expansa 1--1110011101110-00121111011110001100001110011101000012002002110000001-11202300--100011-120111101---0000-200-10000020100010001210201000000100010-120000101-0001100011------000000011000010000(0 1)30100-1001010001101000-01000-1-11-1100000000-000011110111010111010001001(0 1)001000001-10001111000000100002010111101111200?11-10111000110111000---1?000100100000?
	Pelomedusa_subrufa 1--1110011101110-20120-01011100001100101100011101000010002002110-0---1-11202300--100011-120111000---0010-200-10000100100012101210201000000101000-121001110-0011100011------0000?0?110000100000-0100-1001010001101000-01000-1-11-1100000000-0000111101110101110100010010000000001-10001111000000100002010111101110200?11-10111000110110000---1?000100100000?
	Solnhofia_parsoni 0011000?111011??100111101010100001?00?000?0011100000000100-111110020000102021020101101011210101001-0001101100???100201110(0 1)0000110200000000100110-121000111000011001-1??????0111001111101000000-0????0?01010001?01121-01002?01?1-0100?01100-0000???111?0001--000000??????000?000??110?00--------???????1?1????111020?????0??--??0?1?1??000---1?0?0100?00000?
	Jurassichelon_oleronensis 0010001?1110110001011110100--00001000010000011101000000001-0111000000001021210200011010111100101001100110120100010?00100010001100212000000200110-111000011100011001-1????????????????????0000??0100-00010100???0??????10???????????0???1?0-000????1?1?1001--????00??????0?0?00???11??00--------0?0??1????????????????????????????1?????????????????????????
	Portlandemys_mcdowelli 0010001?111011??00011110?00--???0??000100?0011101000000001-010100000000102?210201011010111101001000100?101201?0010100100010001(0 1)00212000000200110-121000011000011001-1??????000000?1001010??????????????????????????????????????????????????????????????????????????????????????????????????????????????????????????????????????????????????????????????????
	Plesiochelys_planiceps ???0000?111011?00?011110100--0?0?2?00?100?0?11?0100?000001-011100000000102?210201011010112100000001100110110110010120100000001110202000000210110-121000011100011001-1??????00000011011010??????????????????????????????????????????????????????????????????????????????????????????????????????????????????????????????????????????????????????????????????
	Plesiochelys_etalloni 0011000?111011?00?011110100--00001000010000111101000000001-0101000000001020210201011010112?0000000110010-1200??????????0000001110202000000210100-121000011100011001?1??????0000000101101000000?0100-0001010001?01121-0100100001-0100000(0 1)00-0000111101?1??1--100000000100000010010???????????????????0010?????1110???????0?1--0?????1??000---10?00100?0?????
	Sandownia_harrisi 0111001?111011?0000121101010100000000?0?000011100000012110-010100021000102022020001101011110101101--00110121100000010-0?010001010201000-00000010-111000111000011001-1??????01010??1111011??????????????????????????????????????????????????????????????????????????????????????????????????????????????????????????????????????????????????????????????????
	Brachyopsemys_tingitana 0111000?1110110100011??0101010000000000?000011110000000110-010110021001102?21020001101??1?10100101-10011112111000010010?0?0?????0201?---0?2??0?0-121000111?0001110011??????010100?1111011??????????????????????????????????????????????????????????????????????????????????????????????????????????????????????????????????????????????????????????????????
	Leyvachelys_cipadi 0001??1?1110110100012???100--00000000001000011101000000110-0111000?1?0?102022020?01101011?10100?01-?001111211100?00?0-010???????0??1?---000011?0-1210?0111?000?????-1??????01???0?????0?1?????00??0-?0?????001?0??00-0???????1??1?????0?????????????????????1????????????????????111?01????????1?0??201??????????2?0????0??--0?0????100000?01?0???00?0?????
	Chelydra_serpentina 1--1000001000110020111011010100000000001000011101001000001-0101010001001021220201000010112101011000100010120010(0 1)10100100001011010200000000101010-12110011000001100011??????0011011000000100000-010110000010001000-20-01002?0101-1100001100-?000111211101-1--0-010001-1-0010?0110011110111200101110102011112001110200?11-001--00011?110000---1?00010010?????
	Macrochelys_temmincki 1--1000011000110020111001011100000000000000011101001000000-0101000001001021220201001010112101011000100010120010(0 1)101101000000110102000000000-0110-12100011100001100011??????0011011000000100000-010110000010001000-00-01000-010001100001100-1000111211101-1--01000001-1-00?000110011110111200101110102011122001110200?11-001--000011110000---1?0001001010?0?
	Sternotherus 1--1000011000110120120-11(0 1)11100100100001000011101000010000-010101021100102122020000001011210111001-100010120010000000102001001000210000010100010-12110011000101100011------000000?0100111001101010110001010002111100-01000-0111-110000000111001---?-110021--01000001-1-11-1-1-001111101111001011101021-1111101110200?11-011--111010110010---1?000100100000?
	Staurotypus 1--100001100(0 1)110120120-0111110010010010(0 1)010011100000010000-010101021100102122020100001011210111100200001112001000012010201100101021?0000000-0010-12110011000101100011------000100?010010100110101011000101000210(0 1)?00-01000-0111-11?00000011100011111110021--01010001-1-00-1-1-001111101111001011101021-111?101110200?11-001--111010110010---1?00010010???0?
	Kinosternon_suburum_hippocrepis 1--1000011000110120120-11111100100100001010011101001010000-0101010101001021210200000010112101111002000010120000001120100001011010210000000101010-12110011000100100011------000100?0010111001101010110001010002011000-01000-0111-110000000111001---?-110021--01000001-1-11-1-1-0011111011110???11101021-1111101110200?11-011--111110110010---1?0001001000?0?
	Dermatemys_mawii 1--1000011(0 1)00110020120-010111000011000010000111010000100020(0 1)10111010100102121010000001011210111000210000-1200100000201000110000102(0 1)00000000-0010-12110011001------011------000010?010010100000-010110001010001101000-01000-0111-1100000000-1000111101?1011--00100001-1-100100000011110110-001011101020111??101110200?11-011--00101?110010---1?000100?00000?
	Baptemys_wyomingensis 1--1000?1110?110020120-010111000011000000000111010000100021010101010?0010212101000?00101121011(0 1)0002?000101200100001201120???????020000000010?1?0-121000111?1------??1------100010?000001100110-010110001010001?00-00-010???0111-1100000000-100011110111011--1?000001-1-001100000011?1?111???????????2?111??1?111020??11-011--1???1?1??????????0??10010?????
	Emarginachelys_cretacea 1--1000?111001100201????10110000001000?00000111010000?00?21010101?10????021?102010?001??1210111?002100010110110?0????1?00?0?????020??000001??0?0-121100110?0001100???------??????????????0011??01011??0????001?00-00-?10??????1-1100001000-10001111?1?0??1--0?000001-1-00???010??11???111?????????????1??????11102??????0?1--01????1??????????0??100?0?????
	Chrysemys_picta 1--100001110(0 1)110020110-010111000011001010000111010000000020010102001100102121020000001011210111000210000-120010010020101111000010200000000100010-12110011000001100011------0000101110000100000-0100-1001010001000-00-01000-0101-1100000000-100011110111011--10100001-1-000010000111110111211101110102011111101110200?11-011--000111110010---1?000100100000?
	Emys_orbicularis 1--1000011000110020111101010100001100001000011101000000000-010100000100002121010000001011200111000210000-120010000120100101001010200000000101011-121100110?0001100011------0000?0???????100000-0100-1001010001000-00-01000-0101-11000010010100010110110011-?01000001-1-00100000??111101112101011101020111111?1110200?11-011--00?11?110010---1?000100100000?
	Geoclemys_hamiltonii 1--1000011000110120111101111100000100001010011101000000000-0101021111000021210200000010112101110002100010120010000020103101001010200000000100010-12110011110001100011------000010?010000100110-0100-1001010001100-00-0100100111-1100000000-100011110101011--11100001-1-001010000111110111210101110102011111101110200?11-011--000111110010---1?000100100000?
	Testudo 1--100001110011012011110100--000011000010100111010000000020010102000100002012010000001011210111000200000-120010010100100101001010200000000101010-12110011010001100011------0000000000010100000-0100-1000010001000-00-1100100111-1100000000-100011110101001--00100001-1-000010000111110111210101110102011111101110200?11-011--000111110010---1?000000101000?
	Gopherus_polyphemus 1--1000011100110020120-0100--0000110000(0 1)0000111010000100020010102100101002112010000001011210110000210100-1200100001001000-11000102200000000-1010-12110011010001100011------0000100010000100000-0100-1000010001000-00-1100100111-1100000000-100011110101001--10100001-1-000010000111110111210101110102011111101110200?11-011--000111100010---1?000000101000?
	Chelonoidis_nigra 1--1000011101(1 2)1012011110100--00001100000000011101000000002001010210010000201201000000101121011000021000111200100001001000-1001010220(0 1)00000101010-12110011010001110011------0000000000000100000-0100-0000010001100-00-0100100101-1100001000-1000111101101-1--02100001-1-000000000011010111210101110002011112001110200?11-001--000111100000---1?0001001000?0?
	Platysternon_megacephalum 1--1000011000(1 2)11000111001011100100000000001011101001000001-01010100010010202201000000101121010100020100101201100000201000011110102000000020-0110-121100111000001001-1------0000001(0 1)01001100000-0100-0000010001100-00-0100100101-1100001000-1000111101101-1--02100001-1-000000000011010111210101110002011112001110200?11-001--000111100000---1?0001001000?0?
	Apalone_spinifera 1--1010011101110120120-11111110000100100010011110110010001-111112000101102122021000001011210120101-10-10-120010110110100000011010201000000100010-120000111000011001-1------000100011100111-00120100-0001010-1-001000-0101--1--1-------11(0 1)0-1000111411101-1--0-001----1-----------11010120-0010111000201-111101110200?11-001--001110111010---1?000100110010?
	Pelodiscus_sinensis 1--1010011101110120120-11111110000100100010011110110010000-111112000101102122021000001011210121101-10-10-120010110110100010011010201000000100010-12000011100001100(0 1)11------000100011100111-00120100-0001010-1-001000-0101--1--1-------1110-10001114111-1-1----001----------------110?0120-00?011100020--1??10?????????????????????????0???????????????0010?
	Lissemys_punctata 1--1010011101110120120-11111010000100100010011110110010000-111112000001102122021000001011210121101-00-20-120010110110100000011010201000000100010-12000011100001100001------000?00???0?0011-00120100-0001010-1-001000-0101--1--1-------1110-1000111411101-1--0-0-1----1-----------11010120-0010111000201-1--101110200?11-001--011110111010---1?0??100?1001??
	Carettochelys_insculpta 1--1010011100110120120-11011100100100101000011110000010001-01111010010110210202000?011011210121101-10-11(0 1)120010110120113000111010201000010100010-12100011100001100011------000010111100110100120000-0001010000001000-01000-1-11-------1000-100011110110021--01001----1---------??11010110-00101110002011111101110200?11-001--011110100000---1?000100220000?
	Allaeochelys_libyca 1--1??0?1110?1101201???11????00?0?10???1????1???????????????????????????02112020000011011210???10???0?11(0 1)1201??1101201130001?0010201?0001?10?010-12100011100001100011????????????????????????????????????????????????????????????????????????????????????????????????????????????????????????????0?????????????????????????????????????????????????????????
	Chelus_fimbriatus 1--010101110110(0 1)-20110-01011101--21000011-0011111000000000-01010000001-00202300--000011-120111000---0000-200-00001132101012001200201000000100010-120001110-0010100011------1001?0???????000111(0 3)0100-1000010001100-00-01000-0101-1100000000-100011110111011--31100010211001000001-10111111310000101002010111101111200?11-10111000110110000---1?000100100000?
	Phrynops_geoffranus 011011101110110(0 1)-20111011011101--21000011-0011101000000000-01010000001-00202300--000011-120111000---0010-200-00001132101012001210201000000101010-121001100-0011100011------1001?0?10?100000000-0100-1001010101101000-01000-0111-1100000000-100011110111011--10100010010000000001-10001111310000100002010111101111200?11-10111000110110000---1?000100100000?
	Elseya_dentata 0110111011101101-00111111011101--21000011-0011101000000002011010000001-00202300--000011-120111000---0000-200-10000120100012001210201000000100010-1(1 2)1001110-00111001-1------001000010011000000??0100-100-1-?001?11100-010???1-11-1-00000000-1000111101?1001--1010001001?00?000001-10?0111131000010?0020101??101111200?11-1?11100??101??0?0---??00010010???0?
	Chelodina_longicollis 0110111011111110-20111001011101--21000011-0011101000000000-01010000001-00202300--100011-120111000---0010-200-00001122100012001200201000000100010-121001100-00111001-1------100100000000000000130100-100-1-?001111100-01000-0111-1-00000000-100011110111011--01100010110000000001-10001111310000101002010111101111200?11-10111000110111000---1?000100100000?
	Dracochelys_bicuspis ???1000?11101??0??01????1010100001?0?????000111010001?0001-010100000?00?020?101010000101111011010001000101201?0??0?2010?????????02???0000???????10110-0?11?0001100??1??????000?00?0?0?0010000??1100-0001010001?00-10-0110101-0??1101?01100-1000???211?0001--00000????????????????0111?110-000001000?0010????01110200????0???????????0?000---1?0???00?0?????
	Kirgizemys_hoburensis 0011000?1110110001011110101010?0020001010?0011101000000000-010102000?001020?1010000001011110110?000100010110010010100100001001??02?0?100001010?0-1111-0110?0001100011??????0001?0????????00000-0100-0001010101?00-00-010???0111-1100001000-100011121110001--0?000001-1?0000000(0 1)10?111?111200000110??2?10?????????2????1-0?1?????????0?000---1??????????????
	Kirgizemys_dmitrievi ???1000?111001?001?111??101010000200010000001110?0000?0001-000101000?00102021020?00001011?101100000?000????00100?0??01000??00???02?0?1000?1110??-1111-0?1??00011101-???????000100?000000???????????????????????????????????????????????????????????????????????????????????????????????????????????????????????????????????????????????????????????????????
	Sinemys_gamera 01100?1?1110111002011??1101010??02100?000?0011???0??0?0??0-0????????????120220100000010111001?00000100010120110010?001000??00??00220?1000???????-1110-0111?00011001-1????????????????????00001?0???????1??????100-2??010??????1-?10???1????100??????01?00???00??0????1??????00??????????????????????????????????????????????????????0000????1??????????????
	Sinemys_lens 0010??1?11101?100201????101??0??02?0000???00111??0000??0?????????0???????202201000?0?1??1?001100000?00010110110??????10?0???????022??1000???????-1110-0111?0001100??1??????00????????????0000??0100-0001010001100-20-0100101--1-1101001(0 1)00-100011121010001--000100???1??0?0000?10?1?0?????0?????????0???1???????????????0????????????????????????100?0000??
	Meiolania_planiceps 0000000011000101000110-000101000100110000000110010000000020010102100000102103110000(0 1)0101121011(0 1)100000000-12001100000(0 1)11211100110020?0000000-101010111-0111100001101-11111110000000000100000000-?100-00?????001000-00-?1????0101-0?00101100-0000101001?0011--0000000001000????????010001112000000000000?0022011110000?101011--00001??00000---0?000000100000?
	Chubutemys_copelloi ???1000?11000?01?0011???10000000?000??00000011???0??000000-011102000????0202101?000001??1100111000000001?010010000?00110???????0020??0000???????100-------????????1-1????????????????????00????0???????????0???0???????0???????????0?????????????????????????????????????????????????1?1?????????0?????0?????1110?0????????????????????????????????????????
	Eubaena_cephalica 0000002?1100011002011???1011100001000000001011101000000001-0101020001000021210100000011-12101101000?000101201100000201020??00???1210?0001010?110200-------?00011011-1??????0000?0???????0??????????????????????????????????????????????????????????????????????????????????????????????????????????????????????????????????????????????????????????????????
	Arundelemys_dardeni 0100001?111001??020110-1?01?1??0???0????0?10?1101000000001-0101000000?0?02??101000000101111011010001000111201?000000010200101110020?000000101110200-------0000????1-1??????????????????????????????????????????????????????????????????????????????????????????????????????????????????????????????????????????????????????????????????????????????????????
	Pleurosternon_bullockii 0110001?111001001001?1?110111000011000000010111010000?0000-01??00000????020110110000010111?0120?00010-0101101?00?0??????01100111022110001010111(0 1)200---????00001100??1????????????????????0000130??0-0?01010001?00-00-01000-1-11-0100100000-00001??101??0101010000010010000000000000???0--------??0?000??????????????????0?1--00????????????????????????????
	Glyptops_plicatulus 01100?1?111001?0?0011???101?100?0100000?0010111???0?0?00?1-0101000?0????0201101?000001011110120?00010-0101101??0?002?100?1100???0211?000101011?0200---????0000??????1??????00?0??0????0?00000100100-0001010001?00-00-0100100111-0100100000-00001111011101010100000000100000000000?00010--------??0?000101???01111200?1010?1--00??1?100000---1?0????????????
	Kallokibotion_bajazidi 0000??0?1110010100011???10???00000000000??001100100000?00??110102??0????0202102000?00101111?1??00???0001?1200?00?00-1112111000101200000000101111-10-------000011001-1??????00?1???????00?00000-0000-0001010???000-00-010011??1??00?000?000-00001?1101??00011?200000001000?0000000?00000--------0?0???????--001110100?101011--0000???00000---0??????????????
	Eileanchelys_waldmanni 00000?1?1110??0?-001????1011?0000?00??0?00???11010000??0???01?100000????020?100-000001????0????00???0?0??01010?00000(0 1)1000010?01002010?000?????????????????100011001-1??????10????????????00??0-0????0000010101?00-00-01001001?1-0000????00-00001??00??????????0?0?00???00?0????00??????????????????????????????????????????????????????????????????????????
	Kayentachelys_aprix 0000001011100101-00000-110111000000000000000?110?000000001-010100000????0201100--00101000100110000000000-0101000?0?001000?-0???001-101000-11111(0 1)000-------?0001100--0??????1000?0?000000000000-0000-000000000?100-00-00000-0111-0000001000-0000001000?0000100000000001000000000000?0?00--------??0000000100001010?00?101011--00001?10?000---??????00?0???0?
	Australochelys_africanus ????10??00??0101-00000-1?0????0000??000?0000?10??00?000001-0?01?01000???01?00-0--000?1??11001?0000000000-00000?01??0?0??0?-??0?010-1-00?0-211?10000-------????????--0??????????????????????????????????????????????????????????????????????????????????????????????????????????????????????????????????????????????????????????????????????????????????????
	Proganochelys_quenstedti 0000100?00000101-00000-0001010000000000-010001000000000001-000000100100000--0-0--00000??0000110000000000-000-0001000000-0?-0-0?000-0-0000-200100000-------?0001010--0??????000000000000000000(0 1)00000-?0?0000000001000-??0???010000-00?00000-0000000000?0??0100?00000000100000000??010000--------000000000000000000000?000010--00000?000000---0?000000000000?
	Euclastes_wielandi 1--1110?11101?01000110-?101100000000001000011110000000111?-0111110210001?212102110?0??01121020-100211100-1201100100001100000?????????01001200110-121100111000011001????????01110???0?????00000-0??0-00?1010001000-311?01011??11-110000?????????????????????????????????????????????????????????????????????????????????????????????????????????????????????
;
END;
BEGIN ASSUMPTIONS;
	TYPESET * UNTITLED = unord: 1- 6 8- 17 19- 57 59- 66 68- 73 75 77- 78 80- 92 95- 97 99- 102 104- 129 131- 144 146 148- 156 158- 205 207- 217 219- 253 255- 305 307- 326 328- 340 343- 345 347, ord: 7 18 58 67 74 76-79\3 93- 94 98 103 130 145 147 157 206 218 254 306 327 341- 342 346;
END;
begin mrbayes;
	set autoclose = yes nowarn = yes;
	lset nst = 6 rates = gamma coding = variable;
	unlink statefreq = ( all ) revmat = ( all ) shape = ( all ) pinvar = ( all );
	prset applyto = ( all ) ratepr = variable;
	mcmcp ngen = 10000000 relburnin = yes burninfrac = 0.25 printfreq = 1000 samplefreq = 1000 nchains = 4 savebrlens = yes;
END;
BEGIN MESQUITECHARMODELS;
	ProbModelSet * UNTITLED = 'Mk1 (est.)': 1- 347;
END;
BEGIN TREES[!'Parameters: '];
	Title Molecular_Backbone_Constraint;
	ID 016acc4482f31;
	LINK Taxa = Taxa;
	TRANSLATE
[0]		n0 Rhinochelys_pulchriceps,
[1]		n1 Santanachelys_gaffneyi,
[2]		n2 Bouliachelys_suteri,
[3]		n3 Notochelone_costata,
[4]		n4 Ocepechelon_bouyai,
[5]		n5 Desmatochelys_lowi,
[6]		n6 Desmatochelys_padillai,
[7]		n7 Protostega_gigas,
[8]		n8 Archelon_ischyros,
[9]		n9 Dermochelys_coriacea,
[10]		n10 Araripemys_barretoi,
[11]		n11 Eosphargis_breineri,
[12]		n12 Lepidochelys_olivacea,
[13]		n13 Caretta_caretta,
[14]		n14 Chelonia_mydas,
[15]		n15 Eretmochelys_imbricata,
[16]		n16 Lepidochelys_kempii,
[17]		n17 Natator_depressus,
[18]		n18 Puppigerus_camperi,
[19]		n19 Argillochelys_cuneiceps,
[20]		n20 Allopleuron_hoffmanni,
[21]		n21 Eochelone_brabantica,
[22]		n22 Asmodochelys_parhami,
[23]		n23 Ctenochelys_stenoporus,
[24]		n24 Ctenochelys_acris,
[25]		n25 Prionochelys_matutina,
[26]		n26 '''Peritresius'' martini',
[27]		n27 Peritresius_ornatus,
[28]		n28 Toxochelys_latiremis,
[29]		n29 Toxochelys_sp.,
[30]		n30 Ordosemys_sp._IVPP_V12092,
[31]		n31 Judithemys_sukhanovi,
[32]		n32 Annemys_levensis,
[33]		n33 Annemys_latiens,
[34]		n34 Annemys_sp._IVPP_V18106,
[35]		n35 Xinjiangchelys_wusu,
[36]		n36 Xinjiangchelys_radiplicatoides,
[37]		n37 Podocnemis_expansa,
[38]		n38 Pelomedusa_subrufa,
[39]		n39 Solnhofia_parsoni,
[40]		n40 Jurassichelon_oleronensis,
[41]		n41 Portlandemys_mcdowelli,
[42]		n42 Plesiochelys_planiceps,
[43]		n43 Plesiochelys_etalloni,
[44]		n44 Sandownia_harrisi,
[45]		n45 Brachyopsemys_tingitana,
[46]		n46 Leyvachelys_cipadi,
[47]		n47 Chelydra_serpentina,
[48]		n48 Macrochelys_temmincki,
[49]		n49 Sternotherus,
[50]		n50 Staurotypus,
[51]		n51 Kinosternon_suburum_hippocrepis,
[52]		n52 Dermatemys_mawii,
[53]		n53 Baptemys_wyomingensis,
[54]		n54 Emarginachelys_cretacea,
[55]		n55 Chrysemys_picta,
[56]		n56 Emys_orbicularis,
[57]		n57 Geoclemys_hamiltonii,
[58]		n58 Testudo,
[59]		n59 Gopherus_polyphemus,
[60]		n60 Chelonoidis_nigra,
[61]		n61 Platysternon_megacephalum,
[62]		n62 Apalone_spinifera,
[63]		n63 Pelodiscus_sinensis,
[64]		n64 Lissemys_punctata,
[65]		n65 Carettochelys_insculpta,
[66]		n66 Allaeochelys_libyca,
[67]		n67 Chelus_fimbriatus,
[68]		n68 Phrynops_geoffranus,
[69]		n69 Elseya_dentata,
[70]		n70 Chelodina_longicollis,
[71]		n71 Dracochelys_bicuspis,
[72]		n72 Kirgizemys_hoburensis,
[73]		n73 Kirgizemys_dmitrievi,
[74]		n74 Sinemys_gamera,
[75]		n75 Sinemys_lens,
[76]		n76 Meiolania_planiceps,
[77]		n77 Chubutemys_copelloi,
[78]		n78 Eubaena_cephalica,
[79]		n79 Arundelemys_dardeni,
[80]		n80 Pleurosternon_bullockii,
[81]		n81 Glyptops_plicatulus,
[82]		n82 Kallokibotion_bajazidi,
[83]		n83 Eileanchelys_waldmanni,
[84]		n84 Kayentachelys_aprix,
[85]		n85 Australochelys_africanus,
[86]		n86 Proganochelys_quenstedti,
[87]		n87 Euclastes_wielandi;
	TREE backbone = ((((n68,n70),(n67,n69)),(n37,n38)),((n65,(n64,(n62,n63))),((((n47,n48),(n52,(n50,(n49,n51)))),(n9,((n14,n17),(n15,(n13,(n12,n16)))))),((n61,(n55,n56)),((n59,(n60,n58)),n57)))));
END;
Begin MESQUITE;
		MESQUITESCRIPTVERSION 2;
		TITLE AUTO;
		tell ProjectCoordinator;
		timeSaved 1562456570696;
		getEmployee #mesquite.minimal.ManageTaxa.ManageTaxa;
		tell It;
			setID 0 500141872346775900;
			tell It;
				setDefaultOrder 0 1 2 3 4 5 6 7 8 9 54 10 11 12 13 14 15 16 17 18 19 21 80 81 82 84 86 90 85 20 57 58 59 60 61 62 63 55 56 22 23 24 25 26 27 28 29 30 31 32 33 34 35 36 37 38 39 40 41 42 43 44 45 46 47 48 49 50 51 52 53 64 65 66 67 68 69 70 71 72 73 74 75 76 77 78 79 87;
				attachments ;
			endTell;
		endTell;
		getEmployee #mesquite.charMatrices.ManageCharacters.ManageCharacters;
		tell It;
			setID 0 662968384315652809;
			tell It;
				setDefaultOrder 0 1 2 3 4 5 6 7 8 9 10 11 12 13 14 15 16 17 18 19 20 21 22 23 24 25 26 27 28 29 30 31 32 33 34 35 36 37 38 39 40 41 42 43 44 45 46 47 48 49 50 51 52 53 54 55 56 57 58 59 60 61 62 63 64 65 66 67 68 69 70 71 72 73 74 75 76 77 78 79 80 81 82 83 84 85 86 87 88 89 90 91 92 93 94 95 96 97 98 99 100 101 102 103 104 105 106 107 108 109 110 111 112 113 114 115 116 117 118 119 120 121 122 1…
				attachments ;
			endTell;
			mqVersion 360;
			checksumv 0 3 2353387753 null getNumChars 347 numChars 347 getNumTaxa 88 numTaxa 88 short true bits 31 states 31 sumSquaresStatesOnly 62467.0 sumSquares 62467.0 longCompressibleToShort false usingShortMatrix true NumFiles 1 NumMatrices 1;
			mqVersion;
		endTell;
		getWindow;
		tell It;
			suppress;
			setResourcesState false false 100;
			setPopoutState 300;
			setExplanationSize 0;
			setAnnotationSize 0;
			setFontIncAnnot 0;
			setFontIncExp 0;
			setSize 960 940;
			setLocation 951 1;
			setFont SanSerif;
			setFontSize 10;
			getToolPalette;
			tell It;
			endTell;
			desuppress;
		endTell;
		getEmployee #mesquite.minimal.ManageTaxa.ManageTaxa;
		tell It;
			showTaxa #500141872346775900 #mesquite.lists.TaxonList.TaxonList;
			tell It;
				setTaxa #500141872346775900;
				getWindow;
				tell It;
					useTargetValue off;
					setTargetValue ;
					newAssistant #mesquite.lists.TaxonListCurrPartition.TaxonListCurrPartition;
					setExplanationSize 30;
					setAnnotationSize 20;
					setFontIncAnnot 0;
					setFontIncExp 0;
					setSize 860 868;
					setLocation 951 1;
					setFont SanSerif;
					setFontSize 10;
					getToolPalette;
					tell It;
					endTell;
				endTell;
				showWindow;
				getEmployee #mesquite.lists.ColorTaxon.ColorTaxon;
				tell It;
					setColor Red;
					removeColor off;
				endTell;
				getEmployee #mesquite.lists.TaxonListAnnotPanel.TaxonListAnnotPanel;
				tell It;
					togglePanel off;
				endTell;
			endTell;
		endTell;
		getEmployee #mesquite.trees.BasicTreeWindowCoord.BasicTreeWindowCoord;
		tell It;
			makeTreeWindow #500141872346775900 #mesquite.trees.BasicTreeWindowMaker.BasicTreeWindowMaker;
			tell It;
				suppressEPCResponse;
				setTreeSource #mesquite.trees.StoredTrees.StoredTrees;
				tell It;
					setTreeBlock 1;
					setTreeBlockID 016acc4482f31;
					toggleUseWeights off;
				endTell;
				setAssignedID 998.1552842168090.1237516338713115278;
				getTreeWindow;
				tell It;
					setExplanationSize 30;
					setAnnotationSize 20;
					setFontIncAnnot 0;
					setFontIncExp 0;
					setSize 860 868;
					setLocation 951 1;
					setFont SanSerif;
					setFontSize 10;
					getToolPalette;
					tell It;
						setTool mesquite.trees.NodeNamer.NodeNamerExtra.nodeNamer;
					endTell;
					getTreeDrawCoordinator #mesquite.trees.BasicTreeDrawCoordinator.BasicTreeDrawCoordinator;
				tell It;
					suppress;
					setTreeDrawer #mesquite.trees.SquareLineTree.SquareLineTree;
					tell It;
						setNodeLocs #mesquite.trees.NodeLocsStandard.NodeLocsStandard;
						tell It;
							branchLengthsToggle off;
							toggleScale on;
							toggleBroadScale off;
							toggleCenter on;
							toggleEven on;
							setFixedTaxonDistance 0;
						endTell;
						setEdgeWidth 4;
						showEdgeLines on;
						orientUp;
					endTell;
					setBackground White;
					setBranchColor Black;
					showNodeNumbers off;
					showBranchColors on;
					labelBranchLengths off;
					centerBrLenLabels on;
					showBrLensUnspecified on;
					showBrLenLabelsOnTerminals on;
					setBrLenLabelColor 0 0 255;
					setNumBrLenDecimals 6;
					setSelectedTaxonHighlightMode 1;
					desuppress;
					getEmployee #mesquite.trees.BasicDrawTaxonNames.BasicDrawTaxonNames;
					tell It;
						setColor Black;
						setTaxonNameStyler #mesquite.trees.NoColorForTaxon.NoColorForTaxon;
						toggleShadePartition off;
						toggleShowFootnotes on;
						toggleNodeLabels on;
						toggleCenterNodeNames off;
						toggleShowNames on;
						namesAngle ?;
					endTell;
				endTell;
					setTreeNumber 1;
					setTree '(((38,39),((68,70),(69,71)):20.999455634186177),((66,(65,(63,64))),(((62,(56,57)),(58,(60,61))):1.16,(((48,49),(52,53)):4.417177147268104,(10,((15,18),(16,(14,(13,17)))))):1.1634198068725712)));';
					setDrawingSizeMode 0;
					toggleLegendFloat on;
					scale 0;
					toggleTextOnTree off;
					togglePrintName off;
					showWindow;
				endTell;
				desuppressEPCResponse;
				getEmployee #mesquite.trees.ColorBranches.ColorBranches;
				tell It;
					setColor Red;
					removeColor off;
				endTell;
				getEmployee #mesquite.ornamental.BranchNotes.BranchNotes;
				tell It;
					setAlwaysOn off;
				endTell;
				getEmployee #mesquite.ornamental.ColorTreeByPartition.ColorTreeByPartition;
				tell It;
					colorByPartition off;
				endTell;
				getEmployee #mesquite.ornamental.DrawTreeAssocDoubles.DrawTreeAssocDoubles;
				tell It;
					setOn on;
					toggleShow consensusFrequency;
					toggleShow posteriorProbability;
					toggleShow bootstrapFrequency;
					toggleShow consensusFrequency;
					toggleShow posteriorProbability;
					toggleShow bootstrapFrequency;
					setDigits 4;
					setThreshold ?;
					writeAsPercentage off;
					toggleCentred off;
					toggleHorizontal on;
					toggleWhiteEdges on;
					toggleShowOnTerminals on;
					setFontSize 10;
					setOffset 0 0;
				endTell;
				getEmployee #mesquite.ornamental.DrawTreeAssocStrings.DrawTreeAssocStrings;
				tell It;
					setOn on;
					toggleCentred on;
					toggleHorizontal on;
					setFontSize 10;
					setOffset 0 0;
					toggleShowOnTerminals on;
				endTell;
				getEmployee #mesquite.trees.TreeInfoValues.TreeInfoValues;
				tell It;
					panelOpen false;
				endTell;
			endTell;
		endTell;
		getEmployee #mesquite.charMatrices.BasicDataWindowCoord.BasicDataWindowCoord;
		tell It;
			showDataWindow #662968384315652809 #mesquite.charMatrices.BasicDataWindowMaker.BasicDataWindowMaker;
			tell It;
				getWindow;
				tell It;
					getTable;
					tell It;
						rowNamesWidth 153;
					endTell;
					setExplanationSize 30;
					setAnnotationSize 20;
					setFontIncAnnot 0;
					setFontIncExp 0;
					setSize 860 868;
					setLocation 951 1;
					setFont SanSerif;
					setFontSize 10;
					getToolPalette;
					tell It;
						setTool mesquite.charMatrices.BasicDataWindowMaker.BasicDataWindow.ibeam;
					endTell;
					setActive;
					setTool mesquite.charMatrices.BasicDataWindowMaker.BasicDataWindow.ibeam;
					colorCells #mesquite.charMatrices.ColorByState.ColorByState;
				tell It;
					setStateLimit 9;
					toggleUniformMaximum on;
				endTell;
					colorRowNames #mesquite.charMatrices.TaxonGroupColor.TaxonGroupColor;
					colorColumnNames #mesquite.charMatrices.CharGroupColor.CharGroupColor;
					colorText #mesquite.charMatrices.NoColor.NoColor;
					setBackground White;
					toggleShowNames on;
					toggleShowTaxonNames on;
					toggleTight off;
					toggleThinRows off;
					toggleShowChanges on;
					toggleSeparateLines off;
					toggleShowStates on;
					toggleAutoWCharNames on;
					toggleAutoTaxonNames off;
					toggleShowDefaultCharNames off;
					toggleConstrainCW on;
					toggleBirdsEye off;
					toggleShowPaleGrid off;
					toggleShowPaleCellColors off;
					toggleShowPaleExcluded off;
					togglePaleInapplicable on;
					togglePaleMissing off;
					toggleShowBoldCellText off;
					toggleAllowAutosize on;
					toggleColorsPanel off;
					toggleDiagonal on;
					setDiagonalHeight 80;
					toggleLinkedScrolling on;
					toggleScrollLinkedTables off;
				endTell;
				showWindow;
				getWindow;
				tell It;
					forceAutosize;
				endTell;
				getEmployee #mesquite.charMatrices.AlterData.AlterData;
				tell It;
					toggleBySubmenus off;
				endTell;
				getEmployee #mesquite.charMatrices.ColorCells.ColorCells;
				tell It;
					setColor Red;
					removeColor off;
				endTell;
				getEmployee #mesquite.categ.StateNamesStrip.StateNamesStrip;
				tell It;
					showStrip off;
				endTell;
				getEmployee #mesquite.charMatrices.AnnotPanel.AnnotPanel;
				tell It;
					togglePanel off;
				endTell;
				getEmployee #mesquite.charMatrices.CharReferenceStrip.CharReferenceStrip;
				tell It;
					showStrip off;
				endTell;
				getEmployee #mesquite.charMatrices.QuickKeySelector.QuickKeySelector;
				tell It;
					autotabOff;
				endTell;
				getEmployee #mesquite.charMatrices.SelSummaryStrip.SelSummaryStrip;
				tell It;
					showStrip off;
				endTell;
				getEmployee #mesquite.categ.SmallStateNamesEditor.SmallStateNamesEditor;
				tell It;
					panelOpen true;
				endTell;
			endTell;
		endTell;
		endTell;
end;
